# Supplementary material for: Expanding the Repertoire of the Plant-Infecting Ophioviruses through Metatranscriptomics Data
Source: Viruses. 2023 Mar 25;15(4):840. doi: 10.3390/v15040840 (PMC10144540; doi:10.3390/v15040840)
Supplement: Supplementary file 1 [file viruses-15-00840-s001.zip]

Archive with 3 entries (3 files):
- Supp figures.pdf
- Supp Table S1.pdf
- Supp Table S2.xlsx
