# Supplementary material for: Expanding the Repertoire of the Plant-Infecting Ophioviruses through Metatranscriptomics Data
Source: Viruses. 2023 Mar 25;15(4):840. doi: 10.3390/v15040840 (PMC10144540; doi:10.3390/v15040840)
Supplement: Supplementary file 1 [file viruses-15-00840-s001.zip › Supp Table S2.xlsx]

## Sheet: Hoja1
Virus	Virus segment	BioProject	BioSample	Experiment	Run	Assay type	Selection	Layout	Total raw reads	Total filt/trim reads	total virus reads	virus mean coverage	virus RPKM
Adonis ophiovirus	RNA1	PRJNA521968	SAMN10921478	SRX5369049	SRR8567622	RNA-Seq	cDNA	Paired	44260846	43956476	693	14	2.1
Adonis ophiovirus	RNA2	PRJNA521968	SAMN10921478	SRX5369049	SRR8567622	RNA-Seq	cDNA	Paired	44260846	43956476	1032	97.0533	14.6184
Adonis ophiovirus	RNA3	PRJNA521968	SAMN10921478	SRX5369049	SRR8567622	RNA-Seq	cDNA	Paired	44260846	43956476	2406	249.24	37.5411
Agrostis ophiovirus_agro	RNA1	PRJNA324407	SAMN05202134	SRX1819547	SRR3644932	RNA-Seq	Rand -rRNA	Paired	286050140	284654154	403	7.84047	0.182729
Agrostis ophiovirus_agro	RNA2	PRJNA324407	SAMN05202134	SRX1819547	SRR3644932	RNA-Seq	Rand -rRNA	Paired	286050140	284654154	214	17.2303	0.401568
Agrostis ophiovirus_agro	RNA3	PRJNA324407	SAMN05202134	SRX1819547	SRR3644932	RNA-Seq	Rand -rRNA	Paired	286050140	284654154	404	39.3506	0.917104
Agrostis ophiovirus_agro	RNA4	PRJNA324407	SAMN05202134	SRX1819547	SRR3644932	RNA-Seq	Rand -rRNA	Paired	286050140	284654154	269	21.1589	0.493128
Agrostis ophiovirus_poa	RNA1	PRJNA265116	SAMN03145648	SRX745831	SRR1633980	RNA-Seq	cDNA	Paired	258669380	256843108	36	6.5534	0.1689
Agrostis ophiovirus_poa	RNA2	PRJNA265116	SAMN03145648	SRX745831	SRR1633980	RNA-Seq	cDNA	Paired	258669380	256843108	903	74.0974	1.90971
Agrostis ophiovirus_poa	RNA3	PRJNA265116	SAMN03145648	SRX745831	SRR1633980	RNA-Seq	cDNA	Paired	258669380	256843108	932	91.6721	2.36266
Agrostis ophiovirus_poa	RNA4	PRJNA265116	SAMN03145648	SRX745831	SRR1633980	RNA-Seq	cDNA	Paired	258669380	256843108	206	21.6387	0.557691
Allium ophiovirus	RNA1	PRJNA542932	SAMN11639748	SRX5852428	SRR9077159	RNA-Seq	Rand -rRNA	Paired	145956874	144867441	15956	324.309	14.813
Allium ophiovirus	RNA2	PRJNA542932	SAMN11639748	SRX5852428	SRR9077159	RNA-Seq	Rand -rRNA	Paired	145956874	144867441	11305	925.628	42.2786
Allium ophiovirus	RNA3	PRJNA542932	SAMN11639748	SRX5852428	SRR9077159	RNA-Seq	Rand -rRNA	Paired	145956874	144867441	16494	1654.92	75.5893
Arctotis ophiovirus	RNA1	PRJNA371565	SAMN06309757	SRX2544242	SRR5237177	RNA-Seq	cDNA	Single	36762489	35923512	30281	545.997	99.0134
Arctotis ophiovirus	RNA2	PRJNA371565	SAMN06309757	SRX2544242	SRR5237177	RNA-Seq	cDNA	Single	36762489	35923512	18388	1587	287.793
Arctotis ophiovirus	RNA3	PRJNA371565	SAMN06309757	SRX2544242	SRR5237177	RNA-Seq	cDNA	Single	36762489	35923512	4558	467.647	84.8051
Boranginaceae ass ophiovirus	RNA2	PRJNA659133	SAMN15897735	SRX9017992	SRR12527928	RNA-Seq	cDNA	Paired	74836006	73552965	625	53.9724	4.80806
Boranginaceae ass ophiovirus	RNA3	PRJNA659133	SAMN15897735	SRX9017992	SRR12527928	RNA-Seq	cDNA	Paired	74836006	73552965	1684	158.968	14.1614
Buxbaumia ophiovirus	RNA3	PRJEB21674	SAMEA104170998	ERX2100011	ERR2040954	RNA-Seq	cDNA	Paired	29308672	27384761	1296	122.264	27.8107
Caladenia ophiovirus	RNA1	PRJNA384875	SAMN06850227	SRX2770426	SRR5487526	RNA-Seq	cDNA	Paired	48385444	46598527	5541	110.998	15.2935
Caladenia ophiovirus	RNA2	PRJNA384875	SAMN06850227	SRX2770426	SRR5487526	RNA-Seq	cDNA	Paired	48385444	46598527	1126	95.9659	13.2224
Caladenia ophiovirus	RNA3	PRJNA384875	SAMN06850227	SRX2770426	SRR5487526	RNA-Seq	cDNA	Paired	48385444	46598527	447	47.1188	6.49214
Chrysanthemum ophiovirus_indi	RNA1	PRJNA361213	SAMN06231163	SRX2493247	SRR5177084	RNA-Seq	cDNA	Paired	57397748	55354831	1318	23.9927	2.78672
Chrysanthemum ophiovirus_indi	RNA2	PRJNA361213	SAMN06231163	SRX2493247	SRR5177084	RNA-Seq	cDNA	Paired	57397748	55354831	1242	86.9342	10.0973
Chrysanthemum ophiovirus_indi	RNA3	PRJNA361213	SAMN06231163	SRX2493247	SRR5177084	RNA-Seq	cDNA	Paired	57397748	55354831	597	56.9656	6.61648
Chrysanthemum ophiovirus_mori	RNA1	PRJNA315793	SAMN04570276	SRX1649553	SRR3272409	RNA-Seq	cDNA	Paired	311725792	29554014	12382	224.991	4.81173
Chrysanthemum ophiovirus_mori	RNA2	PRJNA315793	SAMN04570276	SRX1649553	SRR3272409	RNA-Seq	cDNA	Paired	311725792	29554014	4371	302.981	6.47964
Chrysanthemum ophiovirus_mori	RNA3	PRJNA315793	SAMN04570276	SRX1649553	SRR3272409	RNA-Seq	cDNA	Paired	311725792	29554014	1635	155.912	3.33439
Citrullus ophiovirus	RNA1	PRJNA576654	SAMN13000297	SRX6969184	SRR10251175	RNA-Seq	cDNA	Paired	55960608	53990225	10212	180	21.4437
Citrullus ophiovirus	RNA2	PRJNA576654	SAMN13000297	SRX6969184	SRR10251175	RNA-Seq	cDNA	Paired	55960608	53990225	32771	2792.98	332.732
Citrullus ophiovirus	RNA3	PRJNA576654	SAMN13000297	SRX6969184	SRR10251175	RNA-Seq	cDNA	Paired	55960608	53990225	18763	1841.92	219.43
Conopholis ophiovirus	RNA3	PRJEB21674	SAMEA104170629	ERX2099642	ERR2040585	RNA-Seq	cDNA	Paired	30342102	28119733	1148	102.257	22.4675
Cyrtomium ophiovirus	RNA1	PRJNA384992	SAMN06856112	SRX2779489	SRR5499380	RNA-Seq	cDNA	Paired	36989572	35287032	16605	329.988	59.4741
Cyrtomium ophiovirus	RNA2	PRJNA384992	SAMN06856112	SRX2779489	SRR5499380	RNA-Seq	cDNA	Paired	36989572	35287032	18411	1451.97	261.69
Cyrtomium ophiovirus	RNA3	PRJNA384992	SAMN06856112	SRX2779489	SRR5499380	RNA-Seq	cDNA	Paired	36989572	35287032	42710	3662.95	660.177
Datura ophiovirus	RNA1	PRJNA473174	SAMN09267199	SRX4128028	SRR7221487	RNA-Seq	cDNA	Paired	31284958	29501475	3286	61.1918	13.0397
Datura ophiovirus	RNA2	PRJNA473174	SAMN09267199	SRX4128028	SRR7221487	RNA-Seq	cDNA	Paired	31284958	29501475	6830	572.987	122.101
Datura ophiovirus	RNA3	PRJNA473174	SAMN09267199	SRX4128028	SRR7221487	RNA-Seq	cDNA	Paired	31284958	29501475	18608	1640.92	349.671
Epifagus ophiovirus	RNA3	PRJEB21674	SAMEA104170635	ERX2099648	ERR2040591	RNA-Seq	cDNA	Paired	23491146	19552374	250	27.3523	7.76244
Erigeron ophiovirus	RNA3	PRJNA293262	SAMN04002518	SRX1160204	SRR2175825	RNA-Seq	cDNA	Paired	213388958	199436541	817	66.712	2.08421
Erythranthe ophiovirus	RNA1	PRJNA508749	SAMN10527057	SRX5100887	SRR8286217	RNA-Seq	cDNA	Paired	30892012	28679145	611	11.9914	2.5878
Erythranthe ophiovirus	RNA2	PRJNA508749	SAMN10527057	SRX5100887	SRR8286217	RNA-Seq	cDNA	Paired	30892012	28679145	539	50.9452	10.9943
Erythranthe ophiovirus	RNA3	PRJNA508749	SAMN10527057	SRX5100887	SRR8286217	RNA-Seq	cDNA	Paired	30892012	28679145	3995	362.962	78.3292
Gentiana ophiovirus	RNA1	PRJNA555883	SAMN12334602	SRX6482103	SRR9724660	RNA-Seq	cDNA	Paired	52897820	48063491	9973	185.994	23.4407
Gentiana ophiovirus	RNA2	PRJNA555883	SAMN12334602	SRX6482103	SRR9724660	RNA-Seq	cDNA	Paired	52897820	48063491	1620	116.996	14.7449
Gentiana ophiovirus	RNA3	PRJNA555883	SAMN12334602	SRX6482103	SRR9724660	RNA-Seq	cDNA	Paired	52897820	48063491	1561	158.961	20.0338
Gymnadenia ophiovirus_den	RNA3	PRJNA504609	SAMN10395680	SRX4995981	SRR8175718	RNA-Seq	cDNA	Paired	41972470	40873362	336	35.2201	5.59416
Gymnadenia ophiovirus_odo	RNA3	PRJNA504609	SAMN10395696	SRX4996027	SRR8175672	RNA-Seq	cDNA	Paired	42918528	39938654	172	19.2681	2.99297
Holcus ophiovirus	RNA1	PRJEB3994	SAMEA1972332	ERX267352	ERR294016	RNA-Seq	cDNA	Paired	120777022	118334104	2879	56.6212	3.12539
Holcus ophiovirus	RNA2	PRJEB3994	SAMEA1972332	ERX267352	ERR294016	RNA-Seq	cDNA	Paired	120777022	118334104	3959	335.508	18.5194
Holcus ophiovirus	RNA3	PRJEB3994	SAMEA1972332	ERX267352	ERR294016	RNA-Seq	cDNA	Paired	120777022	118334104	3501	351.271	19.3895
Holcus ophiovirus	RNA4	PRJEB3994	SAMEA1972332	ERX267352	ERR294016	RNA-Seq	cDNA	Paired	120777022	118334104	2272	237.326	13.0999
Lepidozia ophiovirus_tri	RNA1	PRJNA505755	SAMN10434232	SRX5021565	SRR8202200	RNA-Seq	Rand -rRNA	Paired	53058240	52899401	38067	746.998	93.8588
Lepidozia ophiovirus_tri	RNA2	PRJNA505755	SAMN10434232	SRX5021565	SRR8202200	RNA-Seq	Rand -rRNA	Paired	53058240	52899401	10558	845.994	106.297
Lepidozia ophiovirus_tri	RNA3	PRJNA505755	SAMN10434232	SRX5021565	SRR8202200	RNA-Seq	Rand -rRNA	Paired	53058240	52899401	28205	2676	336.234
Lepidozia ophiovirus_pli	RNA1	PRJNA505755	SAMN10434241	SRX5021584	SRR8202181	RNA-Seq	Rand -rRNA	Paired	47597120	45974418	1358	26.9944	3.78096
Lepidozia ophiovirus_pli	RNA2	PRJNA505755	SAMN10434241	SRX5021584	SRR8202181	RNA-Seq	Rand -rRNA	Paired	47597120	45974418	128	12.8257	1.79642
Lepidozia ophiovirus_pli	RNA3	PRJNA505755	SAMN10434241	SRX5021584	SRR8202181	RNA-Seq	Rand -rRNA	Paired	47597120	45974418	1057	101.961	14.2812
Lepidozia ophiovirus_sela	RNA1	PRJNA351923	SAMN05958546	SRX2312494	SRR4761982	RNA-Seq	Random	Paired	145585252	142277430	556211	10914.7	499.806
Lepidozia ophiovirus_sela	RNA2	PRJNA351923	SAMN05958546	SRX2312494	SRR4761982	RNA-Seq	Random	Paired	145585252	142277430	75738	6068.75	277.901
Lepidozia ophiovirus_sela	RNA3	PRJNA351923	SAMN05958546	SRX2312494	SRR4761982	RNA-Seq	Random	Paired	145585252	142277430	288058	27330	1251.5
Lithospermum ophiovirus	RNA2	PRJNA353131	SAMN06010599	SRX2343461	SRR5013587	RNA-Seq	cDNA	Single	48933040	47845155	449	44.9599	6.12537
Lithospermum ophiovirus	RNA3	PRJNA353131	SAMN06010599	SRX2343461	SRR5013587	RNA-Seq	cDNA	Single	48933040	47845155	2370	209.982	28.6081
Lupinus ophiovirus	RNA3	PRJEB8056	SAMEA3178181	ERX651026	ERR706797	RNA-Seq	cDNA	Paired	19393628	18023582	1631	133.107	45.7561
Osteospermum ophiovirus	RNA1	PRJNA371565	SAMN06309735	SRX2544264	SRR5237199	RNA-Seq	cDNA	Single	36163781	34650588	11077	194.995	35.9466
Osteospermum ophiovirus	RNA2	PRJNA371565	SAMN06309735	SRX2544264	SRR5237199	RNA-Seq	cDNA	Single	36163781	34650588	11158	983.951	181.388
Osteospermum ophiovirus	RNA3	PRJNA371565	SAMN06309735	SRX2544264	SRR5237199	RNA-Seq	cDNA	Single	36163781	34650588	12821	1271.92	234.475
Phalaenopsis ophiovirus	RNA2	PRJNA345261	SAMN05860320	SRX2210813	SRR4343828	RNA-Seq	Rand -rRNA	Paired	44079256	43663980	709	56.963	8.61525
Phalaenopsis ophiovirus	RNA3	PRJNA345261	SAMN05860320	SRX2210813	SRR4343828	RNA-Seq	Rand -rRNA	Paired	44079256	43663980	1173	107.945	16.3259
Phalaenopsis ophiovirus	RNA4	PRJNA345261	SAMN05860320	SRX2210813	SRR4343828	RNA-Seq	Rand -rRNA	Paired	44079256	43663980	388	44.9074	6.79192
Primula ophiovirus	RNA2	PRJNA544345	SAMN11834665	SRX5884832	SRR9110567	RNA-Seq	cDNA	Paired	48667712	46809784	6291	602.971	82.597
Primula ophiovirus	RNA3	PRJNA544345	SAMN11834665	SRX5884832	SRR9110567	RNA-Seq	cDNA	Paired	48667712	46809784	8866	845.992	115.887
Pseudolycopodiella ophiovirus	RNA2	PRJEB4921	SAMEA2242391	ERX337114	ERR364345	RNA-Seq	cDNA	Paired	18560194	16473998	695	56.9984	20.4733
Pseudolycopodiella ophiovirus	RNA3	PRJEB4921	SAMEA2242391	ERX337114	ERR364345	RNA-Seq	cDNA	Paired	18560194	16473998	1402	131.932	47.389
Rhododendron ophiovirus	RNA2	PRJNA530078	SAMN11293807	SRX5733551	SRR8953734	RNA-Seq	cDNA	Paired	46858248	45101455	1008	80.9855	11.5221
Rhododendron ophiovirus	RNA3	PRJNA530078	SAMN11293807	SRX5733551	SRR8953734	RNA-Seq	cDNA	Paired	46858248	45101455	590	62.9445	8.95531
Silene ophiovirus	RNA1	PRJEB39526	SAMEA7364277	ERX4567372	ERR4643619	RNA-Seq	Rand -rRNA	Paired	22778950	20560362	382	9.49304	2.77831
Silene ophiovirus	RNA2	PRJEB39526	SAMEA7364277	ERX4567372	ERR4643619	RNA-Seq	Rand -rRNA	Paired	22778950	20560362	438	43.4811	12.7255
Silene ophiovirus	RNA3	PRJEB39526	SAMEA7364277	ERX4567372	ERR4643619	RNA-Seq	Rand -rRNA	Paired	22778950	20560362	250	24.4778	7.16387
Thymus ophiovirus	RNA2	PRJNA417241	SAMN07983373	SRX3369032	SRR6262810	RNA-Seq	Random	Paired	48837614	46365921	1885	176.94	24.1535
Thymus ophiovirus	RNA3	PRJNA417241	SAMN07983373	SRX3369032	SRR6262810	RNA-Seq	Random	Paired	48837614	46365921	38453	3629.92	495.509
Triticum associated ophiovirus	RNA1	PRJNA432496	SAMN08450194	SRX3644936	SRR6668228	RNA-Seq	cDNA	Paired	79295344	77809974	17636	491.984	41.363
Triticum associated ophiovirus	RNA3	PRJNA432496	SAMN08450194	SRX3644936	SRR6668228	RNA-Seq	cDNA	Paired	79295344	77809974	476	59.8993	5.03597
Viola ophiovirus	RNA1	PRJNA552204	SAMN12179877	SRX6381690	SRR9618644	RNA-Seq	cDNA	Paired	64957064	63084018	2761	53.989	5.541
Viola ophiovirus	RNA2	PRJNA552204	SAMN12179877	SRX6381690	SRR9618644	RNA-Seq	cDNA	Paired	64957064	63084018	188	17.9618	1.84345
Viola ophiovirus	RNA3	PRJNA552204	SAMN12179877	SRX6381690	SRR9618644	RNA-Seq	cDNA	Paired	64957064	63084018	126	11.9924	1.2308
Waitzia ophiovirus	RNA2	PRJNA371565	SAMN06309684	SRX2544315	SRR5237250	RNA-Seq	cDNA	Paired	76822084	74211484	219	20.9236	1.81576
Waitzia ophiovirus	RNA3	PRJNA371565	SAMN06309684	SRX2544315	SRR5237250	RNA-Seq	cDNA	Paired	76822084	74211484	208	20.996	1.82204
Xerochrysum ophiovirus_brac	RNA1	PRJNA371565	SAMN06309692	SRX2544307	SRR5237242	RNA-Seq	cDNA	Single	42955662	39896642	15362	300	46.5596
Xerochrysum ophiovirus_brac	RNA2	PRJNA371565	SAMN06309692	SRX2544307	SRR5237242	RNA-Seq	cDNA	Single	42955662	39896642	7601	722.987	112.207
Xerochrysum ophiovirus_brac	RNA3	PRJNA371565	SAMN06309692	SRX2544307	SRR5237242	RNA-Seq	cDNA	Single	42955662	39896642	11398	1088.98	169.009
Xerochrysum ophiovirus_macra	RNA1	PRJNA371565	SAMN06309677	SRX2544322	SRR5237257	RNA-Seq	cDNA	Single	39894741	38805471	3999	77.9836	13.0316
Xerochrysum ophiovirus_macra	RNA2	PRJNA371565	SAMN06309677	SRX2544322	SRR5237257	RNA-Seq	cDNA	Single	39894741	38805471	5003	455.923	76.1877
Xerochrysum ophiovirus_macra	RNA3	PRJNA371565	SAMN06309677	SRX2544322	SRR5237257	RNA-Seq	cDNA	Single	39894741	38805471	2662	263.913	44.1015
Xerochrysum ophiovirus_visco	RNA1	PRJNA371565	SAMN06309685	SRX2544314	SRR5237249	RNA-Seq	cDNA	Single	39537058	37407469	4099	80.9972	13.6576
Xerochrysum ophiovirus_visco	RNA2	PRJNA371565	SAMN06309685	SRX2544314	SRR5237249	RNA-Seq	cDNA	Single	39537058	37407469	346	32.9106	5.54932
Xerochrysum ophiovirus_visco	RNA3	PRJNA371565	SAMN06309685	SRX2544314	SRR5237249	RNA-Seq	cDNA	Single	39537058	37407469	304	29.9606	5.0519
Zostera ophiovirus	RNA1	PRJNA419030	SAMN08040681	SRX3410784	SRR6310509	RNA-Seq	Rand -rRNA	Paired	33073990	32699146	42459	821.999	165.689
Zostera ophiovirus	RNA3	PRJNA419030	SAMN08040681	SRX3410784	SRR6310509	RNA-Seq	Rand -rRNA	Paired	33073990	32699146	15392	1412.97	284.811
